# Supplementary material for: Effects of Short-Term Lenvatinib Administration Prior to Transarterial Chemoembolization for Hepatocellular Carcinoma
Source: Cancers (Basel). 2024 Apr 23;16(9):1624. doi: 10.3390/cancers16091624 (PMC11083824; doi:10.3390/cancers16091624)
Supplement: Supplementary file 1 [file cancers-16-01624-s001.zip]

Archive with 1 entries (1 files):
- cancers-2968500-supplementary.pdf
